# Supplementary material for: Outbreak investigation of foot-and-mouth disease in cattle in Tigray region, Northern Ethiopia
Source: Front Vet Sci. 2023 Aug 14;10:1157395. doi: 10.3389/fvets.2023.1157395 (PMC10462391; doi:10.3389/fvets.2023.1157395)
Supplement: Supplementary file 1 [file Table_1.xlsx]

## Sheet: Sheet1
Database on outbreak investigation of FMD
Study districts	Village name	Total popn	Calves							Cow/heifer			Oxen
			Total calf	Male			Female
				Total	Infected	Non-infected	Total	Infected	Non-infected	Total	Infected	Non-infected	Total	Infected	Non-infected
Kafta-Humera
	Hagere-selam	9811	1037	363	71	292	674	94	580	8336	4012	4324	438	122	316
Seharti-Samre
	Addis Alem	3355	341	181	160	21	160	143	17	1633	1454	179	1381	1229	152
	Adi kala	4589	439	280	189	91	159	118	41	2132	1512	620	2018	1439	579
	Tashi	4141	336	188	150	38	148	138	10	2341	2013	328	1464	1259	205
	Waza	1704	325	221	192	29	104	103	1	533	485	48	846	772	74
	Maay kana	3132	287	185	146	39	102	59	43	993	710	283	1852	1383	469
	total	26732
Across sex
Study districts	Village name		Sex
		Total popn	Male	infe, %	Female	inf, %
Kafta-Humera
	Hagere-selam	9811	801	193, 24	9010	4106, 45.6
Seharti-Samre
	Addis Alem	3355	1562	1389, 88.9	1793	1597, 89
	Adi kala	4589	2298	1628, 70.8	2291	1630, 71.1
	Tashi	4141	1652	1409, 85.3	2489	2151, 86.4
	Waza	1704	1067	964, 90.3	637	588, 92.3
	Maay kana	3132	2037	1529, 75.1	1095	769, 70.2
	total	16921	8616	6919, 80.3	8305	6735, 81.1
