# Supplementary material for: Outbreak investigation of foot-and-mouth disease in cattle in Tigray region, Northern Ethiopia
Source: Front Vet Sci. 2023 Aug 14;10:1157395. doi: 10.3389/fvets.2023.1157395 (PMC10462391; doi:10.3389/fvets.2023.1157395)
Supplement: Supplementary file 2 [file Table_2.xlsx]

## Sheet: Sheet1
Kafta-Humera district interviewedfarmers ( number of infected animal per house hold)
Household/farmer name	Infected calf	Infected oxen	Infected cow	Diseased cattle at point in time	Mortality	Total cattle sper household	Morbidty rate (%)
Gebremedhin Hagos	1	2	9	12	0	17	70.5882
Leul desta	2	2	4	8	0	19	42.1053
Tesfamichael Hailu	2	1	3	6	0	17	35.2941
Fisseha Gebru	0	1	3	4	0	9	44.4444
Berhe Haile	0	0	4	4	0	9	44.4444
Tewelde Kidane	0	1	4	5	0	13	38.4615
Tafere Guesh	0	0	2	2	0	5	40
Ali Osman	6	4	8	18	0	34	52.9412
Gebrehiwot Teklue	4	4	9	17	0	33	51.5152
Tafere Gebrewold	3	2	5	10	0	23	43.4783
Tekle Gebreabezghi	2	2	4	8	0	17	47.0588
Assefa Gebremedhin	1	1	4	6	0	16	37.5
Haftu Dirar	2	1	6	9	0	22	40.9091
				109		234	46.5812
